# Supplementary material for: Regulation of Ion Permeation of the KcsA Channel by Applied Midinfrared Field
Source: Int J Mol Sci. 2022 Dec 29;24(1):556. doi: 10.3390/ijms24010556 (PMC9820211; doi:10.3390/ijms24010556)
Supplement: Supplementary file 1 [file ijms-24-00556-s001.zip]

Archive with 1 entries (1 files):
- ijms-2065556-supplementary.pdf
